# Supplementary material for: Molecular subtypes predict therapeutic responses and identifying and validating diagnostic signatures based on machine learning in chronic myeloid leukemia
Source: Cancer Cell Int. 2023 Apr 6;23:61. doi: 10.1186/s12935-023-02905-x (PMC10080819; doi:10.1186/s12935-023-02905-x)
Supplement: Supplementary file 2 — Additional file 2. Table S1. Model genes and “Coef” value. [file 12935_2023_2905_MOESM2_ESM.xlsx]

## Sheet: geneCoef
Gene	Coef
HDC	1.96932
SMPDL3A	-0.881525
IRF4	-2.18414
AQP3	-1.44981
